# Supplementary material for: Electrospun Nanofibrous Conduit Filled with a Collagen-Based Matrix (ColM) for Nerve Regeneration
Source: Molecules. 2023 Nov 20;28(22):7675. doi: 10.3390/molecules28227675 (PMC10675555; doi:10.3390/molecules28227675)
Supplement: Supplementary file 1 [file molecules-28-07675-s001.zip]

Archive with 1 entries (1 files):
- molecules-2678991-supplementary.pdf
